# Supplementary material for: Under-Five Mortality and Associated Factors: Evidence from the Nepal Demographic and Health Survey (2001–2016)
Source: Int J Environ Res Public Health. 2019 Apr 8;16(7):1241. doi: 10.3390/ijerph16071241 (PMC6479835; doi:10.3390/ijerph16071241)
Supplement: Supplementary file 1 [file ijerph-16-01241-s001.zip]

Archive with 2 entries (2 files):
- supplementary table 1.docx
- supplementary table 2.docx
